# Supplementary material for: Efficacy of PARP Inhibitor, Platinum, and Immunotherapy in BRCA-Mutated HER2-Negative Breast Cancer Patients: A Systematic Review and Network Meta-Analysis
Source: J Clin Med. 2023 Feb 17;12(4):1588. doi: 10.3390/jcm12041588 (PMC9966507; doi:10.3390/jcm12041588)
Supplement: Supplementary file 1 [file jcm-12-01588-s001.zip]

Archive with 2 entries (2 files):
- Supplementary MaterialsS1.pdf
- Supplementary MaterialsS2-updated.pdf
